# Supplementary material for: Data for numerical solution of Caputo's and Riemann–Liouville's fractional differential equations
Source: Data Brief. 2020 Mar 5;30:105375. doi: 10.1016/j.dib.2020.105375 (PMC7113621; doi:10.1016/j.dib.2020.105375)
Supplement: Supplementary file 1 [file mmc1.xlsx]

## Sheet: Hoja1
	Solution obtained with the proposed method					Absolute Error					Analytic solution
x	v₁=0.1	v₁=0.25	v₁=0.5	v₁=0.9		v₁=0.1	v₁=0.25	v₁=0.5	v₁=0.9
0.1	-0.000449678	-0.000551892	-0.000805358	-0.00137801		-4.9678e-05	-0.000151892	-0.000405358	-0.000978013		-0.0004
0.2	-0.00243532	-0.00249203	-0.00263057	-0.00316325		-3.53184e-05	-9.20277e-05	-0.000230575	-0.00076325		-0.0024
0.3	-0.00540674	-0.0054073	-0.00543105	-0.00582601		-6.74493e-06	-7.29807e-06	-3.10452e-05	-0.000426014		-0.0054
0.4	-0.00634589	-0.00625249	-0.00612995	-0.00635204		5.41088e-05	0.000147506	0.000270048	4.79635e-05		-0.0064
0.5	0.000150484	0.000375813	0.0006759	0.00065177		0.000150484	0.000375813	0.0006759	0.00065177		0
0.6	0.0218841	0.0222785	0.0227841	0.022976		0.00028413	0.000678477	0.00118412	0.00137598		0.0216
0.7	0.0690562	0.0696555	0.0703912	0.0708111		0.000456197	0.00105551	0.00179121	0.00221114		0.0686
0.8	0.154268	0.155107	0.156094	0.156748		0.000667529	0.00150662	0.00249362	0.00314836		0.1536
0.9	0.292519	0.293631	0.294888	0.295779		0.000918785	0.00203142	0.00328804	0.00417947		0.2916
1	0.501211	0.502629	0.504171	0.505297		0.0012105	0.00262945	0.00417139	0.00529705		0.5
