# Supplementary material for: Data for numerical solution of Caputo's and Riemann–Liouville's fractional differential equations
Source: Data Brief. 2020 Mar 5;30:105375. doi: 10.1016/j.dib.2020.105375 (PMC7113621; doi:10.1016/j.dib.2020.105375)
Supplement: Supplementary file 2 [file mmc2.xlsx]

## Sheet: Hoja1
x	Proposed Solution	Absolute Error		f(x)
0	0	0		0
0.01	-0.00782252	0.00207748		-0.0099
0.015	-0.014335	0.000439982		-0.014775
0.02	-0.0189857	0.000614297		-0.0196
0.025	-0.0239912	0.000383791		-0.024375
0.03	-0.0287484	0.00035162		-0.0291
0.035	-0.0334768	0.000298243		-0.033775
0.04	-0.0381337	0.000266322		-0.0384
0.045	-0.0427348	0.000240178		-0.042975
0.05	-0.0472804	0.000219607		-0.0475
0.055	-0.0517723	0.000202719		-0.051975
0.06	-0.0562114	0.000188613		-0.0564
0.065	-0.0605984	0.000176623		-0.060775
0.07	-0.0649337	0.00016629		-0.0651
0.075	-0.0692177	0.000157279		-0.069375
0.08	-0.0734507	0.000149343		-0.0736
0.085	-0.0776327	0.000142292		-0.077775
0.09	-0.081764	0.00013598		-0.0819
0.095	-0.0858447	0.000130291		-0.085975
0.1	-0.0898749	0.000125135		-0.09
0.105	-0.0938546	0.000120436		-0.093975
0.11	-0.0977839	0.000116133		-0.0979
0.115	-0.101663	0.000112177		-0.101775
0.12	-0.105491	0.000108524		-0.1056
0.125	-0.10927	0.00010514		-0.109375
0.13	-0.112998	0.000101996		-0.1131
0.135	-0.116676	9.9064e-05		-0.116775
0.14	-0.120304	9.63236e-05		-0.1204
0.145	-0.123881	9.37554e-05		-0.123975
0.15	-0.127409	9.1343e-05		-0.1275
0.155	-0.130886	8.9072e-05		-0.130975
0.16	-0.134313	8.69296e-05		-0.1344
0.165	-0.13769	8.49047e-05		-0.137775
0.17	-0.141017	8.29875e-05		-0.1411
0.175	-0.144294	8.11692e-05		-0.144375
0.18	-0.147521	7.94419e-05		-0.1476
0.185	-0.150697	7.77986e-05		-0.150775
0.19	-0.153824	7.62331e-05		-0.1539
0.195	-0.1569	7.47397e-05		-0.156975
0.2	-0.159927	7.33132e-05		-0.16
0.205	-0.162903	7.19491e-05		-0.162975
0.21	-0.165829	7.06432e-05		-0.1659
0.215	-0.168706	6.93916e-05		-0.168775
0.22	-0.171532	6.81908e-05		-0.1716
0.225	-0.174308	6.70376e-05		-0.174375
0.23	-0.177034	6.59292e-05		-0.1771
0.235	-0.17971	6.48628e-05		-0.179775
0.24	-0.182336	6.3836e-05		-0.1824
0.245	-0.184912	6.28465e-05		-0.184975
0.25	-0.187438	6.18922e-05		-0.1875
0.255	-0.189914	6.09712e-05		-0.189975
0.26	-0.19234	6.00816e-05		-0.1924
0.265	-0.194716	5.92218e-05		-0.194775
0.27	-0.197042	5.83903e-05		-0.1971
0.275	-0.199317	5.75856e-05		-0.199375
0.28	-0.201543	5.68063e-05		-0.2016
0.285	-0.203719	5.60513e-05		-0.203775
0.29	-0.205845	5.53193e-05		-0.2059
0.295	-0.20792	5.46093e-05		-0.207975
0.3	-0.209946	5.39202e-05		-0.21
0.305	-0.211922	5.32511e-05		-0.211975
0.31	-0.213847	5.2601e-05		-0.2139
0.315	-0.215723	5.19692e-05		-0.215775
0.32	-0.217549	5.13548e-05		-0.2176
0.325	-0.219324	5.07571e-05		-0.219375
0.33	-0.22105	5.01753e-05		-0.2211
0.335	-0.222725	4.96089e-05		-0.222775
0.34	-0.224351	4.90572e-05		-0.2244
0.345	-0.225926	4.85195e-05		-0.225975
0.35	-0.227452	4.79954e-05		-0.2275
0.355	-0.228928	4.74843e-05		-0.228975
0.36	-0.230353	4.69857e-05		-0.2304
0.365	-0.231729	4.64991e-05		-0.231775
0.37	-0.233054	4.60241e-05		-0.2331
0.375	-0.234329	4.55602e-05		-0.234375
0.38	-0.235555	4.51071e-05		-0.2356
0.385	-0.23673	4.46643e-05		-0.236775
0.39	-0.237856	4.42315e-05		-0.2379
0.395	-0.238931	4.38083e-05		-0.238975
0.4	-0.239957	4.33944e-05		-0.24
0.405	-0.240932	4.29895e-05		-0.240975
0.41	-0.241857	4.25932e-05		-0.2419
0.415	-0.242733	4.22054e-05		-0.242775
0.42	-0.243558	4.18256e-05		-0.2436
0.425	-0.244334	4.14537e-05		-0.244375
0.43	-0.245059	4.10894e-05		-0.2451
0.435	-0.245734	4.07324e-05		-0.245775
0.44	-0.24636	4.03825e-05		-0.2464
0.445	-0.246935	4.00395e-05		-0.246975
0.45	-0.24746	3.97032e-05		-0.2475
0.455	-0.247936	3.93734e-05		-0.247975
0.46	-0.248361	3.90499e-05		-0.2484
0.465	-0.248736	3.87325e-05		-0.248775
0.47	-0.249062	3.8421e-05		-0.2491
0.475	-0.249337	3.81152e-05		-0.249375
0.48	-0.249562	3.7815e-05		-0.2496
0.485	-0.249737	3.75202e-05		-0.249775
0.49	-0.249863	3.72307e-05		-0.2499
0.495	-0.249938	3.69463e-05		-0.249975
0.5	-0.249963	3.66669e-05		-0.25
0.505	-0.249939	3.63924e-05		-0.249975
0.51	-0.249864	3.61225e-05		-0.2499
0.515	-0.249739	3.58572e-05		-0.249775
0.52	-0.249564	3.55964e-05		-0.2496
0.525	-0.24934	3.534e-05		-0.249375
0.53	-0.249065	3.50878e-05		-0.2491
0.535	-0.24874	3.48397e-05		-0.248775
0.54	-0.248365	3.45956e-05		-0.2484
0.545	-0.247941	3.43554e-05		-0.247975
0.55	-0.247466	3.41191e-05		-0.2475
0.555	-0.246941	3.38864e-05		-0.246975
0.56	-0.246366	3.36575e-05		-0.2464
0.565	-0.245742	3.3432e-05		-0.245775
0.57	-0.245067	3.321e-05		-0.2451
0.575	-0.244342	3.29914e-05		-0.244375
0.58	-0.243567	3.27761e-05		-0.2436
0.585	-0.242742	3.2564e-05		-0.242775
0.59	-0.241868	3.2355e-05		-0.2419
0.595	-0.240943	3.21491e-05		-0.240975
0.6	-0.239968	3.19462e-05		-0.24
0.605	-0.238943	3.17462e-05		-0.238975
0.61	-0.237868	3.15491e-05		-0.2379
0.615	-0.236744	3.13548e-05		-0.236775
0.62	-0.235569	3.11633e-05		-0.2356
0.625	-0.234344	3.09744e-05		-0.234375
0.63	-0.233069	3.07881e-05		-0.2331
0.635	-0.231744	3.06044e-05		-0.231775
0.64	-0.23037	3.04232e-05		-0.2304
0.645	-0.228945	3.02444e-05		-0.228975
0.65	-0.22747	3.00681e-05		-0.2275
0.655	-0.225945	2.98941e-05		-0.225975
0.66	-0.22437	2.97224e-05		-0.2244
0.665	-0.222745	2.95529e-05		-0.222775
0.67	-0.221071	2.93857e-05		-0.2211
0.675	-0.219346	2.92206e-05		-0.219375
0.68	-0.217571	2.90577e-05		-0.2176
0.685	-0.215746	2.88968e-05		-0.215775
0.69	-0.213871	2.8738e-05		-0.2139
0.695	-0.211946	2.85811e-05		-0.211975
0.7	-0.209972	2.84262e-05		-0.21
0.705	-0.207947	2.82733e-05		-0.207975
0.71	-0.205872	2.81222e-05		-0.2059
0.715	-0.203747	2.79729e-05		-0.203775
0.72	-0.201572	2.78255e-05		-0.2016
0.725	-0.199347	2.76798e-05		-0.199375
0.73	-0.197072	2.75359e-05		-0.1971
0.735	-0.194748	2.73937e-05		-0.194775
0.74	-0.192373	2.72532e-05		-0.1924
0.745	-0.189948	2.71143e-05		-0.189975
0.75	-0.187473	2.6977e-05		-0.1875
0.755	-0.184948	2.68413e-05		-0.184975
0.76	-0.182373	2.67072e-05		-0.1824
0.765	-0.179748	2.65746e-05		-0.179775
0.77	-0.177074	2.64435e-05		-0.1771
0.775	-0.174349	2.63139e-05		-0.174375
0.78	-0.171574	2.61857e-05		-0.1716
0.785	-0.168749	2.6059e-05		-0.168775
0.79	-0.165874	2.59336e-05		-0.1659
0.795	-0.162949	2.58097e-05		-0.162975
0.8	-0.159974	2.5687e-05		-0.16
0.805	-0.156949	2.55657e-05		-0.156975
0.81	-0.153875	2.54458e-05		-0.1539
0.815	-0.15075	2.53271e-05		-0.150775
0.82	-0.147575	2.52096e-05		-0.1476
0.825	-0.14435	2.50934e-05		-0.144375
0.83	-0.141075	2.49785e-05		-0.1411
0.835	-0.13775	2.48647e-05		-0.137775
0.84	-0.134375	2.47521e-05		-0.1344
0.845	-0.13095	2.46407e-05		-0.130975
0.85	-0.127475	2.45304e-05		-0.1275
0.855	-0.123951	2.44213e-05		-0.123975
0.86	-0.120376	2.43132e-05		-0.1204
0.865	-0.116751	2.42063e-05		-0.116775
0.87	-0.113076	2.41004e-05		-0.1131
0.875	-0.109351	2.39955e-05		-0.109375
0.88	-0.105576	2.38917e-05		-0.1056
0.885	-0.101751	2.3789e-05		-0.101775
0.89	-0.0978763	2.36872e-05		-0.0979
0.895	-0.0939514	2.35865e-05		-0.093975
0.9	-0.0899765	2.34867e-05		-0.09
0.905	-0.0859516	2.33878e-05		-0.085975
0.91	-0.0818767	2.329e-05		-0.0819
0.915	-0.0777518	2.3193e-05		-0.077775
0.92	-0.0735769	2.3097e-05		-0.0736
0.925	-0.069352	2.30019e-05		-0.069375
0.93	-0.0650771	2.29076e-05		-0.0651
0.935	-0.0607522	2.28143e-05		-0.060775
0.94	-0.0563773	2.27218e-05		-0.0564
0.945	-0.0519524	2.26302e-05		-0.051975
0.95	-0.0474775	2.25394e-05		-0.0475
0.955	-0.0429526	2.24494e-05		-0.042975
0.96	-0.0383776	2.23603e-05		-0.0384
0.965	-0.0337527	2.22719e-05		-0.033775
0.97	-0.0290778	2.21844e-05		-0.0291
0.975	-0.0243529	2.20977e-05		-0.024375
0.98	-0.019578	2.20117e-05		-0.0196
0.985	-0.0147531	2.19265e-05		-0.014775
0.99	-0.00987816	2.1842e-05		-0.0099
0.995	-0.00495324	2.17583e-05		-0.004975
1	2.16753e-05	2.16753e-05		0
1.005	0.00504659	2.1593e-05		0.005025
1.01	0.0101215	2.15114e-05		0.0101
1.015	0.0152464	2.14305e-05		0.015225
1.02	0.0204214	2.13504e-05		0.0204
1.025	0.0256463	2.12709e-05		0.025625
1.03	0.0309212	2.11921e-05		0.0309
1.035	0.0362461	2.11139e-05		0.036225
1.04	0.041621	2.10364e-05		0.0416
1.045	0.047046	2.09596e-05		0.047025
1.05	0.0525209	2.08834e-05		0.0525
1.055	0.0580458	2.08078e-05		0.058025
1.06	0.0636207	2.07328e-05		0.0636
1.065	0.0692457	2.06585e-05		0.069225
1.07	0.0749206	2.05848e-05		0.0749
1.075	0.0806455	2.05116e-05		0.080625
1.08	0.0864204	2.04391e-05		0.0864
1.085	0.0922454	2.03671e-05		0.092225
1.09	0.0981203	2.02957e-05		0.0981
1.095	0.104045	2.02249e-05		0.104025
1.1	0.11002	2.01547e-05		0.11
1.105	0.116045	2.0085e-05		0.116025
1.11	0.12212	2.00158e-05		0.1221
1.115	0.128245	1.99472e-05		0.128225
1.12	0.13442	1.98791e-05		0.1344
1.125	0.140645	1.98116e-05		0.140625
1.13	0.14692	1.97446e-05		0.1469
1.135	0.153245	1.96781e-05		0.153225
1.14	0.15962	1.96121e-05		0.1596
1.145	0.166045	1.95466e-05		0.166025
1.15	0.172519	1.94816e-05		0.1725
1.155	0.179044	1.94171e-05		0.179025
1.16	0.185619	1.9353e-05		0.1856
1.165	0.192244	1.92895e-05		0.192225
1.17	0.198919	1.92264e-05		0.1989
1.175	0.205644	1.91638e-05		0.205625
1.18	0.212419	1.91017e-05		0.2124
1.185	0.219244	1.904e-05		0.219225
1.19	0.226119	1.89788e-05		0.2261
1.195	0.233044	1.8918e-05		0.233025
1.2	0.240019	1.88577e-05		0.24
1.205	0.247044	1.87978e-05		0.247025
1.21	0.254119	1.87384e-05		0.2541
1.215	0.261244	1.86793e-05		0.261225
1.22	0.268419	1.86207e-05		0.2684
1.225	0.275644	1.85625e-05		0.275625
1.23	0.282919	1.85047e-05		0.2829
1.235	0.290243	1.84474e-05		0.290225
1.24	0.297618	1.83904e-05		0.2976
1.245	0.305043	1.83338e-05		0.305025
1.25	0.312518	1.82777e-05		0.3125
1.255	0.320043	1.82219e-05		0.320025
1.26	0.327618	1.81665e-05		0.3276
1.265	0.335243	1.81115e-05		0.335225
1.27	0.342918	1.80568e-05		0.3429
1.275	0.350643	1.80026e-05		0.350625
1.28	0.358418	1.79487e-05		0.3584
1.285	0.366243	1.78952e-05		0.366225
1.29	0.374118	1.7842e-05		0.3741
1.295	0.382043	1.77892e-05		0.382025
1.3	0.390018	1.77368e-05		0.39
1.305	0.398043	1.76847e-05		0.398025
1.31	0.406118	1.76329e-05		0.4061
1.315	0.414243	1.75815e-05		0.414225
1.32	0.422418	1.75305e-05		0.4224
1.325	0.430642	1.74798e-05		0.430625
1.33	0.438917	1.74294e-05		0.4389
1.335	0.447242	1.73793e-05		0.447225
1.34	0.455617	1.73296e-05		0.4556
1.345	0.464042	1.72802e-05		0.464025
1.35	0.472517	1.72311e-05		0.4725
1.355	0.481042	1.71823e-05		0.481025
1.36	0.489617	1.71339e-05		0.4896
1.365	0.498242	1.70857e-05		0.498225
1.37	0.506917	1.70379e-05		0.5069
1.375	0.515642	1.69903e-05		0.515625
1.38	0.524417	1.69431e-05		0.5244
1.385	0.533242	1.68962e-05		0.533225
1.39	0.542117	1.68495e-05		0.5421
1.395	0.551042	1.68032e-05		0.551025
1.4	0.560017	1.67571e-05		0.56
1.405	0.569042	1.67113e-05		0.569025
1.41	0.578117	1.66658e-05		0.5781
1.415	0.587242	1.66206e-05		0.587225
1.42	0.596417	1.65757e-05		0.5964
1.425	0.605642	1.65311e-05		0.605625
1.43	0.614916	1.64867e-05		0.6149
1.435	0.624241	1.64426e-05		0.624225
1.44	0.633616	1.63987e-05		0.6336
1.445	0.643041	1.63552e-05		0.643025
1.45	0.652516	1.63118e-05		0.6525
1.455	0.662041	1.62688e-05		0.662025
1.46	0.671616	1.6226e-05		0.6716
1.465	0.681241	1.61835e-05		0.681225
1.47	0.690916	1.61412e-05		0.6909
1.475	0.700641	1.60991e-05		0.700625
1.48	0.710416	1.60574e-05		0.7104
1.485	0.720241	1.60158e-05		0.720225
1.49	0.730116	1.59745e-05		0.7301
1.495	0.740041	1.59335e-05		0.740025
1.5	0.750016	1.58927e-05		0.75
1.505	0.760041	1.58521e-05		0.760025
1.51	0.770116	1.58117e-05		0.7701
1.515	0.780241	1.57716e-05		0.780225
1.52	0.790416	1.57318e-05		0.7904
1.525	0.800641	1.56921e-05		0.800625
1.53	0.810916	1.56527e-05		0.8109
1.535	0.821241	1.56135e-05		0.821225
1.54	0.831616	1.55745e-05		0.8316
1.545	0.842041	1.55358e-05		0.842025
1.55	0.852515	1.54972e-05		0.8525
1.555	0.86304	1.54589e-05		0.863025
1.56	0.873615	1.54208e-05		0.8736
1.565	0.88424	1.53829e-05		0.884225
1.57	0.894915	1.53453e-05		0.8949
1.575	0.90564	1.53078e-05		0.905625
1.58	0.916415	1.52705e-05		0.9164
1.585	0.92724	1.52335e-05		0.927225
1.59	0.938115	1.51966e-05		0.9381
1.595	0.94904	1.516e-05		0.949025
1.6	0.960015	1.51235e-05		0.96
1.605	0.97104	1.50873e-05		0.971025
1.61	0.982115	1.50512e-05		0.9821
1.615	0.99324	1.50154e-05		0.993225
1.62	1.00441	1.49797e-05		1.0044
1.625	1.01564	1.49443e-05		1.01562
1.63	1.02691	1.4909e-05		1.0269
1.635	1.03824	1.48739e-05		1.03822
1.64	1.04961	1.4839e-05		1.0496
1.645	1.06104	1.48043e-05		1.06102
1.65	1.07251	1.47698e-05		1.0725
1.655	1.08404	1.47354e-05		1.08403
1.66	1.09561	1.47013e-05		1.0956
1.665	1.10724	1.46673e-05		1.10723
1.67	1.11891	1.46335e-05		1.1189
1.675	1.13064	1.45998e-05		1.13062
1.68	1.14241	1.45664e-05		1.1424
1.685	1.15424	1.45331e-05		1.15423
1.69	1.16611	1.45e-05		1.1661
1.695	1.17804	1.44671e-05		1.17803
1.7	1.19001	1.44343e-05		1.19
1.705	1.20204	1.44017e-05		1.20203
1.71	1.21411	1.43693e-05		1.2141
1.715	1.22624	1.4337e-05		1.22623
1.72	1.23841	1.43049e-05		1.2384
1.725	1.25064	1.4273e-05		1.25063
1.73	1.26291	1.42412e-05		1.2629
1.735	1.27524	1.42096e-05		1.27523
1.74	1.28761	1.41781e-05		1.2876
1.745	1.30004	1.41468e-05		1.30003
1.75	1.31251	1.41157e-05		1.3125
1.755	1.32504	1.40847e-05		1.32502
1.76	1.33761	1.40539e-05		1.3376
1.765	1.35024	1.40232e-05		1.35022
1.77	1.36291	1.39927e-05		1.3629
1.775	1.37564	1.39623e-05		1.37562
1.78	1.38841	1.39321e-05		1.3884
1.785	1.40124	1.3902e-05		1.40122
1.79	1.41411	1.38721e-05		1.4141
1.795	1.42704	1.38423e-05		1.42702
1.8	1.44001	1.38126e-05		1.44
1.805	1.45304	1.37831e-05		1.45303
1.81	1.46611	1.37538e-05		1.4661
1.815	1.47924	1.37246e-05		1.47923
1.82	1.49241	1.36955e-05		1.4924
1.825	1.50564	1.36666e-05		1.50562
1.83	1.51891	1.36378e-05		1.5189
1.835	1.53224	1.36092e-05		1.53222
1.84	1.54561	1.35806e-05		1.5456
1.845	1.55904	1.35523e-05		1.55902
1.85	1.57251	1.3524e-05		1.5725
1.855	1.58604	1.34959e-05		1.58602
1.86	1.59961	1.34679e-05		1.5996
1.865	1.61324	1.34401e-05		1.61323
1.87	1.62691	1.34124e-05		1.6269
1.875	1.64064	1.33848e-05		1.64062
1.88	1.65441	1.33573e-05		1.6544
1.885	1.66824	1.333e-05		1.66822
1.89	1.68211	1.33028e-05		1.6821
1.895	1.69604	1.32757e-05		1.69603
1.9	1.71001	1.32488e-05		1.71
1.905	1.72404	1.3222e-05		1.72402
1.91	1.73811	1.31953e-05		1.7381
1.915	1.75224	1.31687e-05		1.75223
1.92	1.76641	1.31422e-05		1.7664
1.925	1.78064	1.31159e-05		1.78063
1.93	1.79491	1.30897e-05		1.7949
1.935	1.80924	1.30636e-05		1.80923
1.94	1.82361	1.30376e-05		1.8236
1.945	1.83804	1.30117e-05		1.83803
1.95	1.85251	1.2986e-05		1.8525
1.955	1.86704	1.29603e-05		1.86703
1.96	1.88161	1.29348e-05		1.8816
1.965	1.89624	1.29094e-05		1.89623
1.97	1.91091	1.28841e-05		1.9109
1.975	1.92564	1.2859e-05		1.92563
1.98	1.94041	1.28339e-05		1.9404
1.985	1.95524	1.28089e-05		1.95523
1.99	1.97011	1.27841e-05		1.9701
1.995	1.98504	1.27594e-05		1.98503
2	2.00001	1.27347e-05		2
2.005	2.01504	1.27102e-05		2.01502
2.01	2.03011	1.26858e-05		2.0301
2.015	2.04524	1.26615e-05		2.04523
2.02	2.06041	1.26373e-05		2.0604
2.025	2.07564	1.26132e-05		2.07563
2.03	2.09091	1.25892e-05		2.0909
2.035	2.10624	1.25654e-05		2.10623
2.04	2.12161	1.25416e-05		2.1216
2.045	2.13704	1.25179e-05		2.13702
2.05	2.15251	1.24943e-05		2.1525
2.055	2.16804	1.24708e-05		2.16803
2.06	2.18361	1.24475e-05		2.1836
2.065	2.19924	1.24242e-05		2.19922
2.07	2.21491	1.2401e-05		2.2149
2.075	2.23064	1.23779e-05		2.23063
2.08	2.24641	1.2355e-05		2.2464
2.085	2.26224	1.23321e-05		2.26222
2.09	2.27811	1.23093e-05		2.2781
2.095	2.29404	1.22866e-05		2.29403
2.1	2.31001	1.2264e-05		2.31
2.105	2.32604	1.22415e-05		2.32603
2.11	2.34211	1.22191e-05		2.3421
2.115	2.35824	1.21968e-05		2.35823
2.12	2.37441	1.21745e-05		2.3744
2.125	2.39064	1.21524e-05		2.39062
2.13	2.40691	1.21304e-05		2.4069
2.135	2.42324	1.21084e-05		2.42322
2.14	2.43961	1.20866e-05		2.4396
2.145	2.45604	1.20648e-05		2.45602
2.15	2.47251	1.20431e-05		2.4725
2.155	2.48904	1.20215e-05		2.48902
2.16	2.50561	1.2e-05		2.5056
2.165	2.52224	1.19786e-05		2.52222
2.17	2.53891	1.19573e-05		2.5389
2.175	2.55564	1.1936e-05		2.55562
2.18	2.57241	1.19149e-05		2.5724
2.185	2.58924	1.18938e-05		2.58923
2.19	2.60611	1.18728e-05		2.6061
2.195	2.62304	1.18519e-05		2.62302
2.2	2.64001	1.18311e-05		2.64
2.205	2.65704	1.18103e-05		2.65702
2.21	2.67411	1.17897e-05		2.6741
2.215	2.69124	1.17691e-05		2.69122
2.22	2.70841	1.17486e-05		2.7084
2.225	2.72564	1.17282e-05		2.72563
2.23	2.74291	1.17079e-05		2.7429
2.235	2.76024	1.16876e-05		2.76022
2.24	2.77761	1.16675e-05		2.7776
2.245	2.79504	1.16474e-05		2.79503
2.25	2.81251	1.16274e-05		2.8125
2.255	2.83004	1.16074e-05		2.83003
2.26	2.84761	1.15876e-05		2.8476
2.265	2.86524	1.15678e-05		2.86523
2.27	2.88291	1.15481e-05		2.8829
2.275	2.90064	1.15285e-05		2.90062
2.28	2.91841	1.15089e-05		2.9184
2.285	2.93624	1.14895e-05		2.93623
2.29	2.95411	1.14701e-05		2.9541
2.295	2.97204	1.14507e-05		2.97202
2.3	2.99001	1.14315e-05		2.99
2.305	3.00804	1.14123e-05		3.00803
2.31	3.02611	1.13932e-05		3.0261
2.315	3.04424	1.13742e-05		3.04422
2.32	3.06241	1.13552e-05		3.0624
2.325	3.08064	1.13363e-05		3.08063
2.33	3.09891	1.13175e-05		3.0989
2.335	3.11724	1.12988e-05		3.11722
2.34	3.13561	1.12801e-05		3.1356
2.345	3.15404	1.12615e-05		3.15403
2.35	3.17251	1.1243e-05		3.1725
2.355	3.19104	1.12245e-05		3.19103
2.36	3.20961	1.12061e-05		3.2096
2.365	3.22824	1.11878e-05		3.22823
2.37	3.24691	1.11695e-05		3.2469
2.375	3.26564	1.11513e-05		3.26562
2.38	3.28441	1.11332e-05		3.2844
2.385	3.30324	1.11151e-05		3.30322
2.39	3.32211	1.10971e-05		3.3221
2.395	3.34104	1.10792e-05		3.34102
2.4	3.36001	1.10614e-05		3.36
2.405	3.37904	1.10436e-05		3.37902
2.41	3.39811	1.10258e-05		3.3981
2.415	3.41724	1.10082e-05		3.41723
2.42	3.43641	1.09906e-05		3.4364
2.425	3.45564	1.0973e-05		3.45562
2.43	3.47491	1.09556e-05		3.4749
2.435	3.49424	1.09382e-05		3.49423
2.44	3.51361	1.09208e-05		3.5136
2.445	3.53304	1.09035e-05		3.53302
2.45	3.55251	1.08863e-05		3.5525
2.455	3.57204	1.08692e-05		3.57203
2.46	3.59161	1.08521e-05		3.5916
2.465	3.61124	1.0835e-05		3.61122
2.47	3.63091	1.08181e-05		3.6309
2.475	3.65064	1.08011e-05		3.65063
2.48	3.67041	1.07843e-05		3.6704
2.485	3.69024	1.07675e-05		3.69022
2.49	3.71011	1.07508e-05		3.7101
2.495	3.73004	1.07341e-05		3.73003
2.5	3.75001	1.07175e-05		3.75
2.505	3.77004	1.07009e-05		3.77002
2.51	3.79011	1.06844e-05		3.7901
2.515	3.81024	1.0668e-05		3.81023
2.52	3.83041	1.06516e-05		3.8304
2.525	3.85064	1.06353e-05		3.85062
2.53	3.87091	1.0619e-05		3.8709
2.535	3.89124	1.06028e-05		3.89123
2.54	3.91161	1.05866e-05		3.9116
2.545	3.93204	1.05705e-05		3.93202
2.55	3.95251	1.05545e-05		3.9525
2.555	3.97304	1.05385e-05		3.97303
2.56	3.99361	1.05226e-05		3.9936
2.565	4.01424	1.05067e-05		4.01422
2.57	4.03491	1.04909e-05		4.0349
2.575	4.05564	1.04751e-05		4.05563
2.58	4.07641	1.04594e-05		4.0764
2.585	4.09724	1.04437e-05		4.09722
2.59	4.11811	1.04281e-05		4.1181
2.595	4.13904	1.04125e-05		4.13903
2.6	4.16001	1.0397e-05		4.16
2.605	4.18104	1.03816e-05		4.18102
2.61	4.20211	1.03662e-05		4.2021
2.615	4.22324	1.03508e-05		4.22323
2.62	4.24441	1.03355e-05		4.2444
2.625	4.26564	1.03203e-05		4.26562
2.63	4.28691	1.03051e-05		4.2869
2.635	4.30824	1.029e-05		4.30822
2.64	4.32961	1.02749e-05		4.3296
2.645	4.35104	1.02598e-05		4.35102
2.65	4.37251	1.02448e-05		4.3725
2.655	4.39404	1.02299e-05		4.39402
2.66	4.41561	1.0215e-05		4.4156
2.665	4.43724	1.02002e-05		4.43722
2.67	4.45891	1.01854e-05		4.4589
2.675	4.48064	1.01706e-05		4.48062
2.68	4.50241	1.01559e-05		4.5024
2.685	4.52424	1.01413e-05		4.52422
2.69	4.54611	1.01267e-05		4.5461
2.695	4.56804	1.01121e-05		4.56802
2.7	4.59001	1.00976e-05		4.59
2.705	4.61204	1.00832e-05		4.61203
2.71	4.63411	1.00688e-05		4.6341
2.715	4.65624	1.00544e-05		4.65622
2.72	4.67841	1.00401e-05		4.6784
2.725	4.70064	1.00258e-05		4.70063
2.73	4.72291	1.00116e-05		4.7229
2.735	4.74523	9.99743e-06		4.74522
2.74	4.76761	9.9833e-06		4.7676
2.745	4.79003	9.96922e-06		4.79003
2.75	4.81251	9.95518e-06		4.8125
2.755	4.83503	9.94118e-06		4.83502
2.76	4.85761	9.92723e-06		4.8576
2.765	4.88023	9.91333e-06		4.88023
2.77	4.90291	9.89947e-06		4.9029
2.775	4.92563	9.88565e-06		4.92563
2.78	4.94841	9.87188e-06		4.9484
2.785	4.97123	9.85815e-06		4.97123
2.79	4.99411	9.84446e-06		4.9941
2.795	5.01703	9.83082e-06		5.01702
2.8	5.04001	9.81722e-06		5.04
2.805	5.06303	9.80367e-06		5.06303
2.81	5.08611	9.79015e-06		5.0861
2.815	5.10923	9.77668e-06		5.10923
2.82	5.13241	9.76325e-06		5.1324
2.825	5.15563	9.74987e-06		5.15563
2.83	5.17891	9.73652e-06		5.1789
2.835	5.20223	9.72322e-06		5.20222
2.84	5.22561	9.70996e-06		5.2256
2.845	5.24903	9.69673e-06		5.24902
2.85	5.27251	9.68356e-06		5.2725
2.855	5.29603	9.67042e-06		5.29603
2.86	5.31961	9.65732e-06		5.3196
2.865	5.34323	9.64426e-06		5.34323
2.87	5.36691	9.63124e-06		5.3669
2.875	5.39063	9.61827e-06		5.39062
2.88	5.41441	9.60533e-06		5.4144
2.885	5.43823	9.59243e-06		5.43822
2.89	5.46211	9.57957e-06		5.4621
2.895	5.48603	9.56675e-06		5.48602
2.9	5.51001	9.55397e-06		5.51
2.905	5.53403	9.54123e-06		5.53402
2.91	5.55811	9.52853e-06		5.5581
2.915	5.58223	9.51587e-06		5.58223
2.92	5.60641	9.50324e-06		5.6064
2.925	5.63063	9.49065e-06		5.63062
2.93	5.65491	9.4781e-06		5.6549
2.935	5.67923	9.46559e-06		5.67923
2.94	5.70361	9.45312e-06		5.7036
2.945	5.72803	9.44068e-06		5.72802
2.95	5.75251	9.42828e-06		5.7525
2.955	5.77703	9.41592e-06		5.77703
2.96	5.80161	9.4036e-06		5.8016
2.965	5.82623	9.39131e-06		5.82622
2.97	5.85091	9.37906e-06		5.8509
2.975	5.87563	9.36684e-06		5.87563
2.98	5.90041	9.35467e-06		5.9004
2.985	5.92523	9.34252e-06		5.92522
2.99	5.95011	9.33042e-06		5.9501
2.995	5.97503	9.31835e-06		5.97503
3	6.00001	9.30631e-06		6
3.005	6.02503	9.29431e-06		6.02503
3.01	6.05011	9.28235e-06		6.0501
3.015	6.07523	9.27042e-06		6.07522
3.02	6.10041	9.25852e-06		6.1004
3.025	6.12563	9.24667e-06		6.12562
3.03	6.15091	9.23484e-06		6.1509
3.035	6.17623	9.22305e-06		6.17623
3.04	6.20161	9.2113e-06		6.2016
3.045	6.22703	9.19957e-06		6.22702
3.05	6.25251	9.18789e-06		6.2525
3.055	6.27803	9.17623e-06		6.27803
3.06	6.30361	9.16461e-06		6.3036
3.065	6.32923	9.15303e-06		6.32923
3.07	6.35491	9.14147e-06		6.3549
3.075	6.38063	9.12995e-06		6.38063
3.08	6.40641	9.11847e-06		6.4064
3.085	6.43223	9.10701e-06		6.43222
3.09	6.45811	9.09559e-06		6.4581
3.095	6.48403	9.08421e-06		6.48403
3.1	6.51001	9.07285e-06		6.51
3.105	6.53603	9.06153e-06		6.53602
3.11	6.56211	9.05024e-06		6.5621
3.115	6.58823	9.03898e-06		6.58823
3.12	6.61441	9.02775e-06		6.6144
3.125	6.64063	9.01656e-06		6.64062
3.13	6.66691	9.0054e-06		6.6669
3.135	6.69323	8.99426e-06		6.69322
3.14	6.71961	8.98316e-06		6.7196
3.145	6.74603	8.97209e-06		6.74603
3.15	6.77251	8.96105e-06		6.7725
3.155	6.79903	8.95005e-06		6.79902
3.16	6.82561	8.93907e-06		6.8256
3.165	6.85223	8.92813e-06		6.85222
3.17	6.87891	8.91722e-06		6.8789
3.175	6.90563	8.90633e-06		6.90562
3.18	6.93241	8.89548e-06		6.9324
3.185	6.95923	8.88465e-06		6.95922
3.19	6.98611	8.87386e-06		6.9861
3.195	7.01303	8.8631e-06		7.01302
3.2	7.04001	8.85236e-06		7.04
3.205	7.06703	8.84166e-06		7.06703
3.21	7.09411	8.83099e-06		7.0941
3.215	7.12123	8.82034e-06		7.12122
3.22	7.14841	8.80973e-06		7.1484
3.225	7.17563	8.79914e-06		7.17563
3.23	7.20291	8.78858e-06		7.2029
3.235	7.23023	8.77806e-06		7.23022
3.24	7.25761	8.76755e-06		7.2576
3.245	7.28503	8.75708e-06		7.28503
3.25	7.31251	8.74664e-06		7.3125
3.255	7.34003	8.73623e-06		7.34002
3.26	7.36761	8.72584e-06		7.3676
3.265	7.39523	8.71549e-06		7.39522
3.27	7.42291	8.70516e-06		7.4229
3.275	7.45063	8.69486e-06		7.45062
3.28	7.47841	8.68458e-06		7.4784
3.285	7.50623	8.67434e-06		7.50623
3.29	7.53411	8.66412e-06		7.5341
3.295	7.56203	8.65393e-06		7.56203
3.3	7.59001	8.64377e-06		7.59
3.305	7.61803	8.63363e-06		7.61803
3.31	7.64611	8.62352e-06		7.6461
3.315	7.67423	8.61344e-06		7.67422
3.32	7.70241	8.60339e-06		7.7024
3.325	7.73063	8.59336e-06		7.73063
3.33	7.75891	8.58336e-06		7.7589
3.335	7.78723	8.57339e-06		7.78723
3.34	7.81561	8.56344e-06		7.8156
3.345	7.84403	8.55352e-06		7.84403
3.35	7.87251	8.54362e-06		7.8725
3.355	7.90103	8.53375e-06		7.90102
3.36	7.92961	8.52391e-06		7.9296
3.365	7.95823	8.51409e-06		7.95823
3.37	7.98691	8.5043e-06		7.9869
3.375	8.01563	8.49453e-06		8.01562
3.38	8.04441	8.4848e-06		8.0444
3.385	8.07323	8.47508e-06		8.07322
3.39	8.10211	8.46539e-06		8.1021
3.395	8.13103	8.45573e-06		8.13103
3.4	8.16001	8.44609e-06		8.16
3.405	8.18903	8.43648e-06		8.18902
3.41	8.21811	8.42689e-06		8.2181
3.415	8.24723	8.41733e-06		8.24723
3.42	8.27641	8.40779e-06		8.2764
3.425	8.30563	8.39827e-06		8.30562
3.43	8.33491	8.38879e-06		8.3349
3.435	8.36423	8.37932e-06		8.36422
3.44	8.39361	8.36988e-06		8.3936
3.445	8.42303	8.36047e-06		8.42302
3.45	8.45251	8.35108e-06		8.4525
3.455	8.48203	8.34171e-06		8.48203
3.46	8.51161	8.33237e-06		8.5116
3.465	8.54123	8.32305e-06		8.54122
3.47	8.57091	8.31375e-06		8.5709
3.475	8.60063	8.30448e-06		8.60063
3.48	8.63041	8.29524e-06		8.6304
3.485	8.66023	8.28601e-06		8.66023
3.49	8.69011	8.27681e-06		8.6901
3.495	8.72003	8.26763e-06		8.72002
3.5	8.75001	8.25848e-06		8.75
3.505	8.78003	8.24935e-06		8.78002
3.51	8.81011	8.24024e-06		8.8101
3.515	8.84023	8.23115e-06		8.84023
3.52	8.87041	8.22209e-06		8.8704
3.525	8.90063	8.21305e-06		8.90062
3.53	8.93091	8.20404e-06		8.9309
3.535	8.96123	8.19504e-06		8.96123
3.54	8.99161	8.18607e-06		8.9916
3.545	9.02203	8.17712e-06		9.02202
3.55	9.05251	8.1682e-06		9.0525
3.555	9.08303	8.15929e-06		9.08303
3.56	9.11361	8.15041e-06		9.1136
3.565	9.14423	8.14155e-06		9.14423
3.57	9.17491	8.13271e-06		9.1749
3.575	9.20563	8.1239e-06		9.20563
3.58	9.23641	8.11511e-06		9.2364
3.585	9.26723	8.10634e-06		9.26722
3.59	9.29811	8.09759e-06		9.2981
3.595	9.32903	8.08886e-06		9.32903
3.6	9.36001	8.08015e-06		9.36
3.605	9.39103	8.07146e-06		9.39102
3.61	9.42211	8.0628e-06		9.4221
3.615	9.45323	8.05416e-06		9.45323
3.62	9.48441	8.04554e-06		9.4844
3.625	9.51563	8.03694e-06		9.51562
3.63	9.54691	8.02836e-06		9.5469
3.635	9.57823	8.0198e-06		9.57822
3.64	9.60961	8.01126e-06		9.6096
3.645	9.64103	8.00274e-06		9.64103
3.65	9.67251	7.99425e-06		9.6725
3.655	9.70403	7.98578e-06		9.70402
3.66	9.73561	7.97732e-06		9.7356
3.665	9.76723	7.96889e-06		9.76722
3.67	9.79891	7.96047e-06		9.7989
3.675	9.83063	7.95208e-06		9.83062
3.68	9.86241	7.94371e-06		9.8624
3.685	9.89423	7.93535e-06		9.89423
3.69	9.92611	7.92702e-06		9.9261
3.695	9.95803	7.91871e-06		9.95802
3.7	9.99001	7.91042e-06		9.99
3.705	10.022	7.90214e-06		10.022
3.71	10.0541	7.89389e-06		10.0541
3.715	10.0862	7.88566e-06		10.0862
3.72	10.1184	7.87744e-06		10.1184
3.725	10.1506	7.86925e-06		10.1506
3.73	10.1829	7.86107e-06		10.1829
3.735	10.2152	7.85292e-06		10.2152
3.74	10.2476	7.84479e-06		10.2476
3.745	10.28	7.83667e-06		10.28
3.75	10.3125	7.82858e-06		10.3125
3.755	10.345	7.8205e-06		10.345
3.76	10.3776	7.81244e-06		10.3776
3.765	10.4102	7.8044e-06		10.4102
3.77	10.4429	7.79638e-06		10.4429
3.775	10.4756	7.78838e-06		10.4756
3.78	10.5084	7.7804e-06		10.5084
3.785	10.5412	7.77243e-06		10.5412
3.79	10.5741	7.76449e-06		10.5741
3.795	10.607	7.75656e-06		10.607
3.8	10.64	7.74865e-06		10.64
3.805	10.673	7.74076e-06		10.673
3.81	10.7061	7.73289e-06		10.7061
3.815	10.7392	7.72504e-06		10.7392
3.82	10.7724	7.71721e-06		10.7724
3.825	10.8056	7.70939e-06		10.8056
3.83	10.8389	7.70159e-06		10.8389
3.835	10.8722	7.69381e-06		10.8722
3.84	10.9056	7.68605e-06		10.9056
3.845	10.939	7.6783e-06		10.939
3.85	10.9725	7.67058e-06		10.9725
3.855	11.006	7.66287e-06		11.006
3.86	11.0396	7.65518e-06		11.0396
3.865	11.0732	7.64751e-06		11.0732
3.87	11.1069	7.63985e-06		11.1069
3.875	11.1406	7.63221e-06		11.1406
3.88	11.1744	7.6246e-06		11.1744
3.885	11.2082	7.61699e-06		11.2082
3.89	11.2421	7.60941e-06		11.2421
3.895	11.276	7.60184e-06		11.276
3.9	11.31	7.59429e-06		11.31
3.905	11.344	7.58676e-06		11.344
3.91	11.3781	7.57925e-06		11.3781
3.915	11.4122	7.57174e-06		11.4122
3.92	11.4464	7.56426e-06		11.4464
3.925	11.4806	7.5568e-06		11.4806
3.93	11.5149	7.54935e-06		11.5149
3.935	11.5492	7.54191e-06		11.5492
3.94	11.5836	7.5345e-06		11.5836
3.945	11.618	7.52711e-06		11.618
3.95	11.6525	7.51972e-06		11.6525
3.955	11.687	7.51236e-06		11.687
3.96	11.7216	7.50501e-06		11.7216
3.965	11.7562	7.49768e-06		11.7562
3.97	11.7909	7.49037e-06		11.7909
3.975	11.8256	7.48307e-06		11.8256
3.98	11.8604	7.47579e-06		11.8604
3.985	11.8952	7.46852e-06		11.8952
3.99	11.9301	7.46127e-06		11.9301
3.995	11.965	7.45404e-06		11.965
4	12	7.44682e-06		12
4.005	12.035	7.43962e-06		12.035
4.01	12.0701	7.43243e-06		12.0701
4.015	12.1052	7.42527e-06		12.1052
4.02	12.1404	7.41811e-06		12.1404
4.025	12.1756	7.41097e-06		12.1756
4.03	12.2109	7.40385e-06		12.2109
4.035	12.2462	7.39674e-06		12.2462
4.04	12.2816	7.38966e-06		12.2816
4.045	12.317	7.38258e-06		12.317
4.05	12.3525	7.37552e-06		12.3525
4.055	12.388	7.36848e-06		12.388
4.06	12.4236	7.36145e-06		12.4236
4.065	12.4592	7.35444e-06		12.4592
4.07	12.4949	7.34744e-06		12.4949
4.075	12.5306	7.34046e-06		12.5306
4.08	12.5664	7.33349e-06		12.5664
4.085	12.6022	7.32654e-06		12.6022
4.09	12.6381	7.3196e-06		12.6381
4.095	12.674	7.31268e-06		12.674
4.1	12.71	7.30577e-06		12.71
4.105	12.746	7.29888e-06		12.746
4.11	12.7821	7.29201e-06		12.7821
4.115	12.8182	7.28514e-06		12.8182
4.12	12.8544	7.2783e-06		12.8544
4.125	12.8906	7.27147e-06		12.8906
4.13	12.9269	7.26464e-06		12.9269
4.135	12.9632	7.25785e-06		12.9632
4.14	12.9996	7.25106e-06		12.9996
4.145	13.036	7.24429e-06		13.036
4.15	13.0725	7.23753e-06		13.0725
4.155	13.109	7.23079e-06		13.109
4.16	13.1456	7.22406e-06		13.1456
4.165	13.1822	7.21734e-06		13.1822
4.17	13.2189	7.21064e-06		13.2189
4.175	13.2556	7.20395e-06		13.2556
4.18	13.2924	7.19728e-06		13.2924
4.185	13.3292	7.19062e-06		13.3292
4.19	13.3661	7.18398e-06		13.3661
4.195	13.403	7.17735e-06		13.403
4.2	13.44	7.17073e-06		13.44
4.205	13.477	7.16413e-06		13.477
4.21	13.5141	7.15754e-06		13.5141
4.215	13.5512	7.15097e-06		13.5512
4.22	13.5884	7.14441e-06		13.5884
4.225	13.6256	7.13786e-06		13.6256
4.23	13.6629	7.13133e-06		13.6629
4.235	13.7002	7.12481e-06		13.7002
4.24	13.7376	7.11831e-06		13.7376
4.245	13.775	7.11182e-06		13.775
4.25	13.8125	7.10534e-06		13.8125
4.255	13.85	7.09888e-06		13.85
4.26	13.8876	7.09242e-06		13.8876
4.265	13.9252	7.08599e-06		13.9252
4.27	13.9629	7.07956e-06		13.9629
4.275	14.0006	7.07316e-06		14.0006
4.28	14.0384	7.06675e-06		14.0384
4.285	14.0762	7.06038e-06		14.0762
4.29	14.1141	7.054e-06		14.1141
4.295	14.152	7.04765e-06		14.152
4.3	14.19	7.0413e-06		14.19
4.305	14.228	7.03498e-06		14.228
4.31	14.2661	7.02866e-06		14.2661
4.315	14.3042	7.02236e-06		14.3042
4.32	14.3424	7.01606e-06		14.3424
4.325	14.3806	7.00978e-06		14.3806
4.33	14.4189	7.00352e-06		14.4189
4.335	14.4572	6.99727e-06		14.4572
4.34	14.4956	6.99102e-06		14.4956
4.345	14.534	6.9848e-06		14.534
4.35	14.5725	6.97858e-06		14.5725
4.355	14.611	6.97238e-06		14.611
4.36	14.6496	6.9662e-06		14.6496
4.365	14.6882	6.96002e-06		14.6882
4.37	14.7269	6.95386e-06		14.7269
4.375	14.7656	6.94771e-06		14.7656
4.38	14.8044	6.94157e-06		14.8044
4.385	14.8432	6.93544e-06		14.8432
4.39	14.8821	6.92933e-06		14.8821
4.395	14.921	6.92323e-06		14.921
4.4	14.96	6.91714e-06		14.96
4.405	14.999	6.91107e-06		14.999
4.41	15.0381	6.905e-06		15.0381
4.415	15.0772	6.89895e-06		15.0772
4.42	15.1164	6.89291e-06		15.1164
4.425	15.1556	6.88688e-06		15.1556
4.43	15.1949	6.88087e-06		15.1949
4.435	15.2342	6.87487e-06		15.2342
4.44	15.2736	6.86888e-06		15.2736
4.445	15.313	6.86289e-06		15.313
4.45	15.3525	6.85694e-06		15.3525
4.455	15.392	6.85098e-06		15.392
4.46	15.4316	6.84503e-06		15.4316
4.465	15.4712	6.83911e-06		15.4712
4.47	15.5109	6.83318e-06		15.5109
4.475	15.5506	6.82728e-06		15.5506
4.48	15.5904	6.82138e-06		15.5904
4.485	15.6302	6.81549e-06		15.6302
4.49	15.6701	6.80963e-06		15.6701
4.495	15.71	6.80376e-06		15.71
4.5	15.75	6.79792e-06		15.75
4.505	15.79	6.79208e-06		15.79
4.51	15.8301	6.78625e-06		15.8301
4.515	15.8702	6.78044e-06		15.8702
4.52	15.9104	6.77463e-06		15.9104
4.525	15.9506	6.76884e-06		15.9506
4.53	15.9909	6.76307e-06		15.9909
4.535	16.0312	6.75729e-06		16.0312
4.54	16.0716	6.75154e-06		16.0716
4.545	16.112	6.74579e-06		16.112
4.55	16.1525	6.74006e-06		16.1525
4.555	16.193	6.73433e-06		16.193
4.56	16.2336	6.72862e-06		16.2336
4.565	16.2742	6.72293e-06		16.2742
4.57	16.3149	6.71724e-06		16.3149
4.575	16.3556	6.71155e-06		16.3556
4.58	16.3964	6.70589e-06		16.3964
4.585	16.4372	6.70024e-06		16.4372
4.59	16.4781	6.69458e-06		16.4781
4.595	16.519	6.68895e-06		16.519
4.6	16.56	6.68334e-06		16.56
4.605	16.601	6.67771e-06		16.601
4.61	16.6421	6.67211e-06		16.6421
4.615	16.6832	6.66653e-06		16.6832
4.62	16.7244	6.66095e-06		16.7244
4.625	16.7656	6.65537e-06		16.7656
4.63	16.8069	6.64982e-06		16.8069
4.635	16.8482	6.64427e-06		16.8482
4.64	16.8896	6.63875e-06		16.8896
4.645	16.931	6.6332e-06		16.931
4.65	16.9725	6.62769e-06		16.9725
4.655	17.014	6.62219e-06		17.014
4.66	17.0556	6.6167e-06		17.0556
4.665	17.0972	6.6112e-06		17.0972
4.67	17.1389	6.60574e-06		17.1389
4.675	17.1806	6.60027e-06		17.1806
4.68	17.2224	6.59482e-06		17.2224
4.685	17.2642	6.58938e-06		17.2642
4.69	17.3061	6.58394e-06		17.3061
4.695	17.348	6.57852e-06		17.348
4.7	17.39	6.57312e-06		17.39
4.705	17.432	6.56771e-06		17.432
4.71	17.4741	6.56233e-06		17.4741
4.715	17.5162	6.55694e-06		17.5162
4.72	17.5584	6.55157e-06		17.5584
4.725	17.6006	6.54621e-06		17.6006
4.73	17.6429	6.54086e-06		17.6429
4.735	17.6852	6.53552e-06		17.6852
4.74	17.7276	6.5302e-06		17.7276
4.745	17.77	6.52487e-06		17.77
4.75	17.8125	6.51957e-06		17.8125
4.755	17.855	6.51426e-06		17.855
4.76	17.8976	6.50898e-06		17.8976
4.765	17.9402	6.50369e-06		17.9402
4.77	17.9829	6.49842e-06		17.9829
4.775	18.0256	6.49316e-06		18.0256
4.78	18.0684	6.48792e-06		18.0684
4.785	18.1112	6.48267e-06		18.1112
4.79	18.1541	6.47744e-06		18.1541
4.795	18.197	6.47223e-06		18.197
4.8	18.24	6.467e-06		18.24
4.805	18.283	6.46181e-06		18.283
4.81	18.3261	6.45662e-06		18.3261
4.815	18.3692	6.45143e-06		18.3692
4.82	18.4124	6.44627e-06		18.4124
4.825	18.4556	6.4411e-06		18.4556
4.83	18.4989	6.43594e-06		18.4989
4.835	18.5422	6.43082e-06		18.5422
4.84	18.5856	6.42566e-06		18.5856
4.845	18.629	6.42054e-06		18.629
4.85	18.6725	6.41544e-06		18.6725
4.855	18.716	6.41032e-06		18.716
4.86	18.7596	6.40523e-06		18.7596
4.865	18.8032	6.40014e-06		18.8032
4.87	18.8469	6.39506e-06		18.8469
4.875	18.8906	6.39e-06		18.8906
4.88	18.9344	6.38494e-06		18.9344
4.885	18.9782	6.37988e-06		18.9782
4.89	19.0221	6.37484e-06		19.0221
4.895	19.066	6.36982e-06		19.066
4.9	19.11	6.36479e-06		19.11
4.905	19.154	6.35976e-06		19.154
4.91	19.1981	6.35479e-06		19.1981
4.915	19.2422	6.34978e-06		19.2422
4.92	19.2864	6.34479e-06		19.2864
4.925	19.3306	6.33981e-06		19.3306
4.93	19.3749	6.33486e-06		19.3749
4.935	19.4192	6.32989e-06		19.4192
4.94	19.4636	6.32494e-06		19.4636
4.945	19.508	6.32001e-06		19.508
4.95	19.5525	6.31506e-06		19.5525
4.955	19.597	6.31014e-06		19.597
4.96	19.6416	6.30523e-06		19.6416
4.965	19.6862	6.30033e-06		19.6862
4.97	19.7309	6.29543e-06		19.7309
4.975	19.7756	6.29054e-06		19.7756
4.98	19.8204	6.28566e-06		19.8204
4.985	19.8652	6.2808e-06		19.8652
4.99	19.9101	6.27593e-06		19.9101
4.995	19.955	6.27108e-06		19.955
5	20	6.26624e-06		20
