# Supplementary material for: Data for numerical solution of Caputo's and Riemann–Liouville's fractional differential equations
Source: Data Brief. 2020 Mar 5;30:105375. doi: 10.1016/j.dib.2020.105375 (PMC7113621; doi:10.1016/j.dib.2020.105375)
Supplement: Supplementary file 3 [file mmc3.xlsx]

## Sheet: Hoja1
	Proposed Method	Absolute error		Proposed Method	Absolute error		Proposed Method	Absolute error	Analytic Solution
x	h=0.1			h=0.01			h=0.001		f(x)
0	2	0		2	0		2	0	2
0.1	1.98097	1.40296		1.99354	0.146372		1.99485	0.0146882	1.995
0.2	1.95316	2.68446		1.97717	0.282895		1.97972	0.0284241	1.98
0.3	1.91665	3.835		1.95093	0.407205		1.95459	0.040952	1.955
0.4	1.87146	4.85363		1.91482	0.518315		1.91948	0.0521627	1.92
0.5	1.81755	5.74507		1.86884	0.616095		1.87438	0.0620358	1.875
0.6	1.75482	6.51778		1.81299	0.701007		1.81929	0.0706125	1.82
0.7	1.68317	7.18253		1.74726	0.773907		1.75422	0.0779755	1.755
0.8	1.60249	7.7512		1.67164	0.8359		1.67916	0.0842336	1.68
0.9	1.51264	8.23603		1.58612	0.888219		1.5941	0.08951	1.595
1	1.41351	8.64901		1.49068	0.93214		1.49906	0.093933	1.5
